# Supplementary material for: A single-domain protein catenane of dihydrofolate reductase
Source: Natl Sci Rev. 2023 Nov 29;10(11):nwad304. doi: 10.1093/nsr/nwad304 (PMC10769465; doi:10.1093/nsr/nwad304)
Supplement: nwad304_Supplemental_Files [file nwad304_supplemental_files.zip]

Archive with 4 entries (4 files):
- SI-NSR 0804.docx
- SI-NSR-1213 Figure S6-c revised-au.docx
- MOVIE S1 catDHFR_1000K simulation_09ns.mp4
- MOVIE S2 linDHFR_1000K simulation_10ns.mp4
